# Supplementary material for: An Early Miocene bumble bee from northern Bohemia (Hymenoptera, Apidae)
Source: Zookeys. 2017 Oct 19;(710):43–63. doi: 10.3897/zookeys.710.14714 (PMC5674177; doi:10.3897/zookeys.710.14714)
Supplement: XML Treatment for Bombus (Cullumanobombus) trophonius [file zookeys.710.14714-treatment1.xml]

<!DOCTYPE tp:taxon-treatment
  PUBLIC "-//TaxonX//DTD Taxonomic Treatment Publishing DTD v0 20100105//EN" "tax-treatment-NSO.dtd">
<tp:taxon-treatment xmlns:tp="http://www.plazi.org/taxpub"><tp:treatment-meta><kwd-group><label>Taxon classification</label><kwd><named-content xmlns:xlink="http://www.w3.org/1999/xlink" content-type="kingdom">Animalia</named-content></kwd><kwd><named-content xmlns:xlink="http://www.w3.org/1999/xlink" content-type="order">Hymenoptera</named-content></kwd><kwd><named-content xmlns:xlink="http://www.w3.org/1999/xlink" content-type="family">Apidae</named-content></kwd></kwd-group><mixed-citation publication-type="journal"><person-group><name><surname>Prokop</surname><given-names>Jakub</given-names></name><name><surname>Dehon</surname><given-names>Manuel</given-names></name><name><surname>Michez</surname><given-names>Denis</given-names></name><name><surname>Engel</surname><given-names>Michael S.</given-names></name></person-group><article-title>An Early Miocene bumble bee from northern Bohemia (<tp:taxon-name><tp:taxon-name-part taxon-name-part-type="order">Hymenoptera</tp:taxon-name-part></tp:taxon-name>, <tp:taxon-name><tp:taxon-name-part taxon-name-part-type="family">Apidae</tp:taxon-name-part></tp:taxon-name>)</article-title><source>Zookeys</source><day>19</day><month>10</month><year>2017</year><volume>2017</volume><issue>710</issue><fpage>43</fpage><lpage>63</lpage><pub-id pub-id-type="doi">10.3897/zookeys.710.14714</pub-id></mixed-citation></tp:treatment-meta><tp:nomenclature><tp:taxon-name>
                  <tp:taxon-name-part taxon-name-part-type="genus" reg="Bombus">Bombus</tp:taxon-name-part> (<tp:taxon-name-part taxon-name-part-type="subgenus" reg="Cullumanobombus">Cullumanobombus</tp:taxon-name-part>) <tp:taxon-name-part taxon-name-part-type="species" reg="trophonius">trophonius</tp:taxon-name-part><object-id xmlns:xlink="http://www.w3.org/1999/xlink" content-type="zoobank" xlink:type="simple">http://zoobank.org/9FBA6F95-5C97-4F9E-ABC0-EAA8F73403B7</object-id></tp:taxon-name><tp:taxon-status xmlns:xlink="http://www.w3.org/1999/xlink" xlink:type="simple">sp. n.</tp:taxon-status><xref ref-type="fig" rid="F1">Figs 1</xref><xref ref-type="fig" rid="F2">, 2–3</xref><xref ref-type="fig" rid="F3">, 4–6</xref><tp:nomenclature-citation-list><tp:nomenclature-citation><tp:taxon-name>
                      <tp:taxon-name-part taxon-name-part-type="genus" reg="Bombus">Bombus</tp:taxon-name-part>
                    </tp:taxon-name><comment>sp. indet.; <xref ref-type="bibr" rid="B66">Prokop and Nel 2003</xref>: 166, <xref ref-type="bibr" rid="B12">Dvořák et al. 2010</xref>: 36, 78.</comment></tp:nomenclature-citation></tp:nomenclature-citation-list></tp:nomenclature><tp:treatment-sec sec-type="diagnosis" id="SECID0ERTAE"><title>Diagnosis.</title><p>The new species has a wing shape that is consistent with species of the <tp:taxon-name><tp:taxon-name-part taxon-name-part-type="infraspecific-rank">subgenus</tp:taxon-name-part> <tp:taxon-name-part taxon-name-part-type="subgenus" reg="Cullumanobombus">Cullumanobombus</tp:taxon-name-part></tp:taxon-name> (Dehon et al. in prep.). Within this group, the fossil has a wing pattern most similar to <tp:taxon-name><tp:taxon-name-part taxon-name-part-type="genus" reg="Bombus">Bombus</tp:taxon-name-part> (<tp:taxon-name-part taxon-name-part-type="subgenus" reg="Cullumanobombus">Cullumanobombus</tp:taxon-name-part>) <tp:taxon-name-part taxon-name-part-type="species" reg="rufocinctus">rufocinctus</tp:taxon-name-part></tp:taxon-name> Cresson, a species distributed widely across the Nearctic (<xref ref-type="bibr" rid="B54">Milliron 1973</xref>, <xref ref-type="bibr" rid="B88">Williams et al. 2014</xref>), with both species having a similar combination of 3Rs about as long as r-rs but shorter than 4Rs, the basal vein basad 1cu-a, 2Rs arched posteriorly but not as greatly prolonged proximally as in several other species of <italic><tp:taxon-name><tp:taxon-name-part taxon-name-part-type="genus" reg="Cullumanobombus">Cullumanobombus</tp:taxon-name-part></tp:taxon-name></italic> (<italic>e.g</italic>., <xref ref-type="bibr" rid="B53">Milliron 1971</xref>), 1m-cu entering second submarginal cell near midpoint (refer to Discussion). The convex pterostigmal border within the marginal cell, less apically narrowed marginal cell, and less arched 2rs-m minimally serve to distinguish the fossil species from <italic><tp:taxon-name><tp:taxon-name-part taxon-name-part-type="genus" reg="Bombus">B.</tp:taxon-name-part> <tp:taxon-name-part taxon-name-part-type="species" reg="rufocinctus">rufocinctus</tp:taxon-name-part></tp:taxon-name></italic>.</p></tp:treatment-sec><tp:treatment-sec sec-type="description" id="SECID0EOVAE"><title>Description.</title><p>♀: Wings and integument black as preserved (taphonomically altered; coloration and membrane pigmentation as in life unknown) (Figs <xref ref-type="fig" rid="F1">1</xref>–<xref ref-type="fig" rid="F2">3</xref>); forewing total length 14.6 mm; maximum width 5.10 mm (Figs <xref ref-type="fig" rid="F2">2</xref>, <xref ref-type="fig" rid="F3">4</xref>, <xref ref-type="fig" rid="F3">5</xref>); basal vein (1M) weakly arched at base, comparatively straight along length, basad 1cu-a by about vein width, in line with 1Rs; Rs+M originating anteriorad, 1Rs slightly shorter than r-rs; pterostigma short, slightly longer than wide, border inside marginal cell convex, prestigma nearly as long as pterostigma; marginal cell length 5.1 mm, width 1.1 mm, tapering slightly across its length, free portion of cell slightly shorter than portion bordering submarginal cells, apex rounded and offset from anterior wing margin by <!--PageBreak-->much more than vein width, not appendiculate; 2Rs strongly arched basally and then gently arched outward, giving second submarginal cell distinct proximal extension; r-rs about as long as 3Rs; 4Rs only slightly longer than 3Rs; three submarginal cells of comparatively similar sizes, albeit third slightly larger than first or second; first submarginal cell length 0.9 mm, width 1.0 mm; second submarginal cell length 1.3 mm, width 0.9 mm; third submarginal cell length 1.6 mm, width 1.2 mm; 1rs-m straight, comparatively orthogonal with Rs; 2rs-m arched distally in posterior half; 1m-cu distinctly angulate anteriorly near M, entering second submarginal cell near cell’s midlength; 2m-cu weakly and gently arched apically, meeting third submarginal cell at cell’s apical <!--PageBreak-->fifth of length. Hind wing length 9.4 mm, width 2.6 mm (Figs <xref ref-type="fig" rid="F2">3</xref>, <xref ref-type="fig" rid="F3">6</xref>). Preserved portion of thorax and legs difficult to discern and interpret, although portion of metatibial corbicula preserved (basal quarter to third), and most sclerites with numerous, long setae.</p><p>♂: <italic>Latet</italic>.</p></tp:treatment-sec><tp:treatment-sec sec-type="Holotype" id="SECID0EYWAE"><title>Holotype.</title><p>♀ (caste uncertain, likely a worker), ZD0003, Early Miocene, Most Formation, Clayey Superseam Horizon, Holešice Member (No. 30), Bílina Mine near Bílina, Czech Republic; deposited in the museum collection of the Bílina Mine Enterprises, Bílina, Czech Republic.</p><!--PageBreak--><!--PageBreak--></tp:treatment-sec><tp:treatment-sec sec-type="etymology" id="SECID0E6WAE"><title>Etymology.</title><p>The specific epithet is taken from the Greek mythological hero, Trophonius, one of the two brothers who absconded with the treasure of King Hyrieus and who fled into caverns at Lebadaea (today’s Livadeia in Boeotia). Trophonius is generally associated with bees and the underworld since, according to legend, it was a swarm of bees that led a boy to rediscover his cave, bringing his spirit honor and peace.</p></tp:treatment-sec><tp:treatment-sec><!--Section generated to contain objects referenced in tp:taxon-treatment.--><fig id="F1" position="float" orientation="portrait"><label>Figure 1.</label><caption><p>Photograph of holotype of <tp:taxon-name><tp:taxon-name-part taxon-name-part-type="genus" reg="Bombus">Bombus</tp:taxon-name-part> (<tp:taxon-name-part taxon-name-part-type="subgenus" reg="Cullumanobombus">Cullumanobombus</tp:taxon-name-part>) <tp:taxon-name-part taxon-name-part-type="species" reg="trophonius">trophonius</tp:taxon-name-part></tp:taxon-name>, sp. n., from the Early Miocene of Bílina Mine in northern Bohemia, Czech Republic.</p></caption><graphic xmlns:xlink="http://www.w3.org/1999/xlink" xlink:href="zookeys-710-043-g001.jpg" position="float" orientation="portrait" xlink:type="simple" id="oo_163057.jpg"/></fig><fig id="F2" position="float" orientation="portrait"><label>Figures 2–3.</label><caption><p>Photographs of wings of holotype of <tp:taxon-name><tp:taxon-name-part taxon-name-part-type="genus" reg="Bombus">Bombus</tp:taxon-name-part> (<tp:taxon-name-part taxon-name-part-type="subgenus" reg="Cullumanobombus">Cullumanobombus</tp:taxon-name-part>) <tp:taxon-name-part taxon-name-part-type="species" reg="trophonius">trophonius</tp:taxon-name-part></tp:taxon-name>, sp. n. <bold>2</bold> Left forewing and right forewing and hind wing <bold>3</bold> Right hind wing.</p></caption><graphic xmlns:xlink="http://www.w3.org/1999/xlink" xlink:href="zookeys-710-043-g002.jpg" position="float" orientation="portrait" xlink:type="simple" id="oo_163058.jpg"/></fig><fig id="F3" position="float" orientation="portrait"><label>Figures 4–6.</label><caption><p>Line drawings of wing venation of holotype of <tp:taxon-name><tp:taxon-name-part taxon-name-part-type="genus" reg="Bombus">Bombus</tp:taxon-name-part> (<tp:taxon-name-part taxon-name-part-type="subgenus" reg="Cullumanobombus">Cullumanobombus</tp:taxon-name-part>) <tp:taxon-name-part taxon-name-part-type="species" reg="trophonius">trophonius</tp:taxon-name-part></tp:taxon-name>, sp. n., as preserved. <bold>4</bold> Left forewing <bold>5</bold> Right forewing <bold>6</bold> Right hind wing.</p></caption><graphic xmlns:xlink="http://www.w3.org/1999/xlink" xlink:href="zookeys-710-043-g003.jpg" position="float" orientation="portrait" xlink:type="simple" id="oo_163059.jpg"/></fig></tp:treatment-sec><ref-list><ref id="B66"><mixed-citation xmlns:xlink="http://www.w3.org/1999/xlink" xlink:type="simple">
          <person-group><name name-style="western"><surname>Prokop</surname><given-names>J</given-names></name><name name-style="western"><surname>Nel</surname><given-names>A</given-names></name></person-group> (<year>2003</year>) <article-title>New fossil <tp:taxon-name><tp:taxon-name-part taxon-name-part-type="infraorder">Aculeata</tp:taxon-name-part></tp:taxon-name> from the Oligocene of the České Středohoří Mts and the Lower Miocene of the Most Basin in northern Czech Republic (<tp:taxon-name><tp:taxon-name-part taxon-name-part-type="order">Hymenoptera</tp:taxon-name-part></tp:taxon-name>: <tp:taxon-name><tp:taxon-name-part taxon-name-part-type="family">Apidae</tp:taxon-name-part></tp:taxon-name>, <tp:taxon-name><tp:taxon-name-part taxon-name-part-type="family">Vespidae</tp:taxon-name-part></tp:taxon-name>).</article-title> <source>Acta Musei Nationalis Pragae, Series B, Natural History</source> <volume>59</volume>(<issue>3–4</issue>): <fpage>163</fpage>–<lpage>171</lpage> [1 pl.]</mixed-citation></ref><ref id="B12"><mixed-citation xmlns:xlink="http://www.w3.org/1999/xlink" xlink:type="simple">
          <person-group><name name-style="western"><surname>Dvořák</surname><given-names>Z</given-names></name><name name-style="western"><surname>Mach</surname><given-names>K</given-names></name><name name-style="western"><surname>Prokop</surname><given-names>J</given-names></name><name name-style="western"><surname>Knor</surname><given-names>S</given-names></name></person-group> (<year>2010</year>) <source>Třetihorní Fauna Severočeské Hnědouhelné Pánve.</source> <publisher-name>Nakladatelství Granit</publisher-name>, <publisher-loc>Prague</publisher-loc>, <size units="page">175 pp</size>.</mixed-citation></ref><ref id="B54"><mixed-citation xmlns:xlink="http://www.w3.org/1999/xlink" xlink:type="simple">
          <person-group><name name-style="western"><surname>Milliron</surname><given-names>HE</given-names></name></person-group> (<year>1973</year>) <article-title>A monograph of the Western Hemisphere bumblebees (<tp:taxon-name><tp:taxon-name-part taxon-name-part-type="order">Hymenoptera</tp:taxon-name-part></tp:taxon-name>: <tp:taxon-name><tp:taxon-name-part taxon-name-part-type="family">Apidae</tp:taxon-name-part></tp:taxon-name>; <tp:taxon-name><tp:taxon-name-part taxon-name-part-type="subfamily">Bombinae</tp:taxon-name-part></tp:taxon-name>). III. The genus <tp:taxon-name><tp:taxon-name-part taxon-name-part-type="genus">Pyrobombus</tp:taxon-name-part> <tp:taxon-name-part taxon-name-part-type="infraspecific-rank">subgenus</tp:taxon-name-part> <tp:taxon-name-part taxon-name-part-type="subgenus">Cullumanobombus</tp:taxon-name-part></tp:taxon-name>.</article-title> <source>Memoirs of the Entomological Society of Canada</source> <volume>91</volume>: <fpage>239</fpage>–<lpage>333</lpage>.</mixed-citation></ref><ref id="B88"><mixed-citation xmlns:xlink="http://www.w3.org/1999/xlink" xlink:type="simple">
          <person-group><name name-style="western"><surname>Williams</surname><given-names>PH</given-names></name><name name-style="western"><surname>Thorp</surname><given-names>R</given-names></name><name name-style="western"><surname>Richardson</surname><given-names>L</given-names></name><name name-style="western"><surname>Colla</surname><given-names>S</given-names></name></person-group> (<year>2014</year>) <source>Bumble Bees of North America: An Identification Guide.</source> <publisher-name>Princeton University Press</publisher-name>, <publisher-loc>Princeton</publisher-loc>, <size units="page">208 pp</size>.</mixed-citation></ref><ref id="B53"><mixed-citation xmlns:xlink="http://www.w3.org/1999/xlink" xlink:type="simple">
          <person-group><name name-style="western"><surname>Milliron</surname><given-names>HE</given-names></name></person-group> (<year>1971</year>) <article-title>A monograph of the Western Hemisphere bumblebees (<tp:taxon-name><tp:taxon-name-part taxon-name-part-type="order">Hymenoptera</tp:taxon-name-part></tp:taxon-name>: <tp:taxon-name><tp:taxon-name-part taxon-name-part-type="family">Apidae</tp:taxon-name-part></tp:taxon-name>; <tp:taxon-name><tp:taxon-name-part taxon-name-part-type="subfamily">Bombinae</tp:taxon-name-part></tp:taxon-name>). I. The genera <italic><tp:taxon-name><tp:taxon-name-part taxon-name-part-type="genus">Bombus</tp:taxon-name-part></tp:taxon-name></italic> and <tp:taxon-name><tp:taxon-name-part taxon-name-part-type="genus">Megabombus</tp:taxon-name-part> <tp:taxon-name-part taxon-name-part-type="infraspecific-rank">subgenus</tp:taxon-name-part> <tp:taxon-name-part taxon-name-part-type="subgenus">Bombias</tp:taxon-name-part></tp:taxon-name>.</article-title> <source>Memoirs of the Entomological Society of Canada</source> <volume>82</volume>: <fpage>1</fpage>–<lpage>80</lpage>. <ext-link xlink:type="simple" ext-link-type="doi" xlink:href="10.4039/entm10382fv">https://doi.org/10.4039/entm10382fv</ext-link></mixed-citation></ref></ref-list></tp:taxon-treatment>
