# Supplementary material for: An Early Miocene bumble bee from northern Bohemia (Hymenoptera, Apidae)
Source: Zookeys. 2017 Oct 19;(710):43–63. doi: 10.3897/zookeys.710.14714 (PMC5674177; doi:10.3897/zookeys.710.14714)
Supplement: Supplementary material 2 — Table S2 [file zookeys-710-043-s002.xlsx]

## Sheet: Feuil1
Tribe	Genus	Species	N
Bombini	Bombus Latreille, 1802	B. (Alpigenobombus) breviceps Smith, 1852	5
		B. (Alpigenobombus) genalis Friese, 1918	5
		B. (Alpigenobombus) kashmirensis Friese, 1909	5
		B. (Alpigenobombus) nobilis Friese, 1905	5
		B. (Alpigenobombus) wurlfenii Radoszkowski, 1860	5
		B. (Alpinobombus) alpinus (Linnaeus, 1758)	3
		B. (Alpinobombus) balteatus Dahlbom, 1832	4
		B. (Alpinobombus) hyperboreus Schönherr, 1809	5
		B. (Alpinobombus) neoboreus Sladen, 1919	3
		B. (Alpinobombus) polaris Curtis, 1835	5
		B. (Bombias) auricomus (Robertson, 1903)	5
		B. (Bombias) confusus Schenck, 1861	5
		B. (Bombias) nevadensis Cresson, 1874	5
		B. (Bombus) affinis Cresson, 1863	1
		B. (Bombus) cryptarum (Fabricius, 1775)	5
		B. (Bombus) hypocrita Pérez, 1905	2
		B. (Bombus) lucorum (Linnaeus, 1761)	1
		B. (Bombus) magnus Vogt, 1911	2
		B. (Bombus) moderatus (Linnaeus, 1761)	1
		B. (Bombus) patagiatus Nylander, 1848	4
		B. (Bombus) sporadicus Nylander, 1848	3
		B. (Bombus) terrestris (Linnaeus, 1758)	5
		B. (Bombus) terricola Kirby, 1837	2
		B. (Bombus) tunicatus Smith, 1852	1
		B. (Cullumanobombus) baeri Vachal, 1904	5
		B. (Cullumanobombus) brachycephalus Handlirsch, 1888	5
		B. (Cullumanobombus) coccineus Friese, 1903	3
		B. (Cullumanobombus) crotchii Cresson, 1878	5
		B. (Cullumanobombus) cullumanus (Kirby, 1802)	3
		B. (Cullumanobombus) ecuadorius Meunier, 1890	5
		B. (Cullumanobombus) fraternus (Smith, 1854)	5
		B. (Cullumanobombus) funebris Smith, 1854	5
		B. (Cullumanobombus) griseocollis (DeGeer, 1773)	5
		B. (Cullumanobombus) handlirschi Friese, 1903	5
		B. (Cullumanobombus) haueri Handlirsch, 1888	5
		B. (Cullumanobombus) hortunalus Friese, 1904	5
		B. (Cullumanobombus) macgregori LaBougle & Ayala, 1985	1
		B. (Cullumanobombus) melaleucus Handlirsch, 1888	5
		B. (Cullumanobombus) morrisoni Cresson, 1878	5
		B. (Cullumanobombus) robustus Smith, 1854	5
		B. (Cullumanobombus) rubincundus Smith, 1854	5
		B. (Cullumanobombus) rufocinctus Cresson, 1863	5
		B. (Cullumanobombus) tucumanus Vachal, 1904	5
		B. (Cullumanobombus) unicus Morawitz, 1883	1
		B. (Cullumanobombus) vogti Friese, 1903	5
		B. (Cullumanobombus) volucelloides Gribodo, 1892	5
		B. (Kallobombus) soroeensis (Fabricius, 1776)	5
		B. (Megabombus) argillaceus (Scopoli, 1763)	5
		B. (Megabombus) bicoloratus Smith, 1879	4
		B. (Megabombus) consobrinus Dahlbom, 1832	3
		B. (Megabombus) czerksii Skorikov, 1910	2
		B. (Megabombus) diversus Smith, 1869	5
		B. (Megabombus) hortorum (Linnaeus, 1761)	5
		B. (Megabombus) koreanus (Skorikov, 1933)	4
		B. (Megabombus) kulingensis Cockerell, 1917	2
		B. (Megabombus) longipes Friese, 1905	2
		B. (Megabombus) portchinsky Radoszkowski, 1883	4
		B. (Megabombus) religiosus (Frison, 1935)	2
		B. (Megabombus) securus (Frison, 1935)	1
		B. (Megabombus) senex Vollenhoven, 1873	5
		B. (Megabombus) supremus Morawitz, 1887	1
		B. (Megabombus) sushkini (Skorikov, 1931)	4
		B. (Megabombus) trifasciatus Smith, 1852	5
		B. (Megabombus) ussuriensis Radoszkowski, 1877	5
		B. (Melanobombus) erzurumensis (Özbek, 1990)	2
		B. (Melanobombus) eximius Smith, 1852	5
		B. (Melanobombus) festivus Smith, 1861	5
		B. (Melanobombus) friseanus Skorikov, 1933	5
		B. (Melanobombus) incertus Morawitz, 1881	5
		B. (Melanobombus) keriensis Morawitz, 1887	5
		B. (Melanobombus) ladakhensis Richards, 1928	5
		B. (Melanobombus) lapidarius (Linnaeus, 1758)	5
		B. (Melanobombus) miniatus Bingham, 1897	3
		B. (Melanobombus) pyrosoma Morawitz, 1890	5
		B. (Melanobombus) richardsiellus (Tkalců, 1968)	1
		B. (Melanobombus) rufipes Lepeletier, 1836	5
		B. (Melanobombus) rufofasciatus Smith, 1852	5
		B. (Melanobombus) semenovianus (Skorikov, 1914)	1
		B. (Melanobombus) sichelii Radoszkowski, 1869	2
		B. (Melanobombus) simillimus Smith, 1852	5
		B. (Melanobombus) tanguticus Morawitz, 1887	4
		B. (Mendacibombus) avinoviellus (Skorikov, 1914)	3
		B. (Mendacibombus) defector Skorikov, 1910	1
		B. (Mendacibombus) handlirschianus Vogt, 1909	3
		B. (Mendacibombus) himalayanus (Skorikov, 1914)	1
		B. (Mendacibombus) marussinus Skorikov, 1910	2
		B. (Mendacibombus) mendax Gerstäcker, 1869	5
		B. (Mendacibombus) shaposhnikovi Skorikov, 1910	1
		B. (Mendacibombus) turkestanicus Skorikov, 1910	1
		B. (Mendacibombus) waltoni Cockerell, 1910	2
		B.(Orientalibombus) funerarius Smith, 1852	5
		B.(Orientalibombus) haemorrhoidalis Smith, 1852	5
		B. (Psithyrus) ashtoni (Cresson, 1864)	5
		B. (Psithyrus) bellardii (Gribodo, 1892)	3
		B. (Psithyrus) branickii (Radoszkowski, 1893)	5
		B. (Psithyrus) campestris (Panzer, 1801)	1
		B. (Psithyrus) citrinus (Smith, 1854)	5
		B. (Psithyrus) ferganicus (Radoszkowski, 1893)	5
		B. (Psithyrus) fernaldae (Franklin, 1911)	5
		B. (Psithyrus) insularis (Smith, 1861)	5
		B. (Psithyrus) intrudens (Smith, 1861)	5
		B. (Psithyrus) morawitzianus (Popov, 1931)	1
		B. (Psithyrus) skorikovi (Popov, 1927)	5
		B. (Psithyrus) suckleyi Greene, 1860	5
		B. (Psithyrus) variabilis (Cresson, 1872)	5
		B. (Pyrobombus) abnormis (Tkalců, 1968)	1
		B. (Pyrobombus) ardens Smith, 1879	5
		B. (Pyrobombus) beaticola (Tkalců, 1968)	2
		B. (Pyrobombus) bifarius Cresson, 1878	5
		B. (Pyrobombus) bimaculatus Cresson, 1863	5
		B. (Pyrobombus) biroi Vogt, 1911	5
		B. (Pyrobombus) caliginosus (Frison, 1927)	5
		B. (Pyrobombus) centralis Cresson, 1864	5
		B. (Pyrobombus) ephippiatus Say, 1837	5
		B. (Pyrobombus) flavescens Smith, 1852	5
		B. (Pyrobombus) flavifrons Cresson, 1863	5
		B. (Pyrobombus) frigidus Smith, 1854	5
		B. (Pyrobombus) haematurus Kriechbaumer, 1870	2
		B. (Pyrobombus) huntii Greene, 1860	5
		B. (Pyrobobmus) hypnorum (Linnaeus, 1758)	3
		B. (Pyrobombus) impatiens Cresson, 1863	5
		B. (Pyrobombus) infrequens (Tkalců, 1989)	4
		B. (Pyrobombus) lemniscatus Skorikov, 1912	5
		B. (Pyrobombus) lepidus Skorikov, 1912	5
		B. (Pyrobombus) luteipes Richards, 1934	5
		B. (Pyrobombus) melanopygus Nylander, 1848	5
		B. (Pyrobombus) mirus (Tkalců, 1968)	3
		B. (Pyrobombus) mixtus Cresson, 1878	5
		B. (Pyrobombus) parthenius Richards, 1934	3
		B. (Pyrobombus) perplexus Cresson, 1863	5
		B. (Pyrobombus) picipes Richards, 1934	5
		B. (Pyrobombus) pleuralis Nylander, 1848	5
		B. (Pyrobombus) pratorum (Linnaeus, 1761)	3
		B. (Pyrobombus) pressus (Frison, 1935)	5
		B. (Pyrobombus) pullatus Franklin, 1913	5
		B. (Pyrobombus) rotundiceps Friese, 1916	3
		B. (Pyrobombus) sandersoni Franklin, 1913	5
		B. (Pyrobombus) sitkensis Nylander, 1848	5
		B. (Pyrobombus) sonani (Frison, 1934)	1
		B. (Pyrobombus) subtypicus (Skorikov, 1914)	5
		B. (Pyrobombus) sylvicola Kirby, 1837	5
		B. (Pyrobombus) ternarius Say, 1837	5
		B. (Pyrobombus) vagans Smith, 1854	5
		B. (Pyrobombus) vandykei (Frison, 1927)	5
		B. (Pyrobombus) vosnesenskii Radoszkowski, 1862	5
		B. (Pyrobombus) wilmattae Cockerell, 1912	4
		B. (Sibiricobombus) asiaticus Morawitz, 1875	5
		B. (Sibiricobombus) morawitzi Radoszkowski, 1876	4
		B. (Sibiricobombus) niveatus Kriechbaumer, 1870	5
		B. (Sibiricobombus) oberti Morawitz, 1883	1
		B. (Sibiricobombus) obtusus Richards, 1951	5
		B. (Sibiricobombus) sibiricus (Fabricius, 1781)	5
		B. (Sibiricobombus) sulfureus Friese, 1905	4
		B. (Subterraenobombus) amurensis Radoszkowski, 1861	2
		B. (Subterraenobombus) appositus (Skorikov, 1914)	5
		B. (Subterraenobombus) borealis Kirby, 1837	5
		B. (Subterraenobombus) difficillimus Skorikov, 1912	3
		B. (Subterraenobombus) distinguendus Morawitz, 1869	3
		B. (Subterraenobombus) fedtschenkoi Morawitz, 1875	2
		B. (Subterraenobombus) fragrans (Pallas, 1771)	4
		B. (Subterraenobombus) melanurus Lepeletier, 1836	3
		B. (Subterraenobombus) mongolensis Williams, 2011	1
		B. (Subterraenobombus) personatus Smith, 1879	5
		B. (Subterraenobombus) subterraneus (Linnaeus, 1758)	5
		B. (Thoracobombus) anachoreta (Skorikov, 1914)	1
		B. (Thoracobombus) armeniacus Radoszkowski, 1877	5
		B. (Thoracobombus) atratus Franklin, 1913	5
		B. (Thoracobombus) atripes Smith, 1852	5
		B. (Thoracobombus) bellicosus Smith, 1879	5
		B. (Thoracobombus) brasiliensis Lepeletier, 1836	5
		B. (Thoracobombus) brevivillus Franklin, 1913	5
		B. (Thoracobombus) californicus Smith, 1854	5
		B. (Thoracobombus) dahlbomii Guérin-Méneville, 1835	5
		B. (Thoracobombus) deuteronymus Schulz, 1906	1
		B. (Thoracobombus) digressus (Milliron, 1962)	1
		B. (Thoracobombus) diligens Smith, 1861	5
		B. (Thoracobombus) excellens Smith, 1879	5
		B. (Thoracobombus) exil (Skorikov, 1923)	5
		B. (Thoracobombus) fervidus (Fabricius, 1798)	5
		B. (Thoracobombus) filchnerae Vogt, 1908	5
		B. (Thoracobombus) honshuensis (Tkalců, 1968)	2
		B. (Thoracobombus) humilis Illiger, 1806	5
		B. (Thoracobombus) imitator Pittioni, 1949	5
		B. (Thoracobombus) inexspectatus (Tkalců, 1963)	2
		B. (Thoracobombus) laesus Morawitz, 1875	5
		B. (Thoracobombus) medius Cresson, 1863	5
		B. (Thoracobombus) mesomelas Gerstäcker, 1869	5
		B. (Thoracobombus) mexicanus Cresson, 1878	5
		B. (Thoracobombus) mlokosievitzii Radoszkowski, 1877	2
		B. (Thoracobombus) morio (Swederus, 1787)	5
		B. (Thoracobombus) mucidus Gerstäcker, 1869	5
		B. (Thoracobombus) muscorum (Linnaeus, 1758)	2
		B. (Thoracobombus) opifex Smith, 1879	5
		B. (Thoracobombus) pascuorum (Scopoli, 1763)	5
		B. (Thoracobombus) pensylvanicus (DeGeer, 1773)	5
		B. (Thoracobombus) persicus Radoszkowski, 1881	5
		B. (Thoracobombus) pomorum (Panzer, 1805)	5
		B. (Thoracobombus) pseudobaicalensis Vogt, 1911	2
		B. (Thoracobombus) ruderarius (Müller, 1776)	5
		B. (Thoracobombus) schrencki Morawitz, 1881	4
		B. (Thoracobombus) sonorus Say, 1837	5
		B. (Thoracobombus) steindachneri Handlirsch, 1888	5
		B. (Thoracobombus) sylvarum (Linnaeus, 1761)	5
		B. (Thoracobombus) transversalis (Olivier, 1789)	5
		B. (Thoracobombus) tricornis Radoszkowski, 1888	5
		B. (Thoracobombus) trinomanitus Dalla Torre, 1890	4
		B. (Thoracobombus) velox (Skorikov, 1914)	3
		B. (Thoracobombus) weisi Friese, 1903	5
		B. (Thoracobombus) zonatus Smith, 1854	5
Ancylaini	Ancyla Lepeletier de Saint Fargeau, 1841	A. asiatica Friese, 1922	1
		A. holtzi Friese, 1902	5
		A. nigricornis Friese, 1902	1
		A. orientalica Warncke, 1979	1
		A. sp.	2
Tarsaliini	Tarsalia Morawitz, 1895	T. ancyliformis Popov, 1935	7
		T. hirtipes Morawitz, 1895	6
		T. persica (Warncke, 1979)	2
Electrapini	Electrapis Cockerell, 1908	E. krishnorum Engel, 2001	1
		E. meliponoides (Buttel-Reepen, 1906)	1
	Protobombus Cockerell, 1908	P. basilaris Engel, 2001	1
		P. hirsutus (Cockerell, 1908)	1
	Thaumastobombus Engel, 2001	T. andreniformis Engel, 2001	2
Emphorini	Ancyloscelis Latreille, 1829	A. apiformis (Fabricius, 1793)	5
		A. melanostomus Cockerell, 1923	1
	Diadasia Patton, 1879	D. afflicta (Cresson, 1878)	1
		D. australis (Cresson, 1878)	4
		D. diminuta (Cresson, 1878)	1
		D. ochracea (Cockerell, 1903)	1
		D. olivacea (Cresson, 1878)	1
		D. opuntiae Cockerell, 1901	1
		D. rincornis Cockerell, 1897	1
	Melitoma Murray, 1867	M. segmentaria (Fabricius, 1804)	5
	Ptilothrix Smith, 1853	P. fructifera (Holmberg, 1903)	1
		P. plumata Smith, 1853	5
Euglossini	Aglae Lepeletier & Serville, 1825	A. caerula Lepeletier & Audinet-Serville 1825	5
	Euglossa Latreille, 1802	E. intersecta Latreille 1838	4
	Eufriesea Cockerell, 1908	E. surinamensis (Linnaeus, 1758)	5
		E. violacea (Blanchard, 1840)	5
	Eulaema Lepeletier, 1841	E. cingulata (Fabricius, 1804)	5
		E. nigrita Lepeletier, 1841	5
		E. meriana (Olivier, 1789)	5
		E. luteola Moure, 1967	5
	Exaerete Hoffmannsegg, 1817	E. dentata (Linnaeus, 1758)	6
		E. frontalis (Guérin-Méneville, 1844)	5
		E. smaragdina (Guérin-Méneville, 1844)	5
Melikertini	Melikertes Engel, 2001	M. stilbonotus (Engel, 2001)	1
	Melissites Engel, 2001	M. trigona Engel, 2001	1
	Succinapis Engel, 2001	S. goeleti Engel, 2011	1
Tetrapediini	Coelioxoides Cresson, 1878	C. exulans (Holmberg, 1887)	1
		C. punctipennis Cresson, 1878	2
		C. waltheriae Ducker, 1908	7
	Tetrapedia Klug, 1810	T. diversipes Klug, 1810	5
		T. maura Cresson, 1878	5
		T. regulosa (probably)	5
		T. sp.	1
		0
