# Supplementary material for: An Early Miocene bumble bee from northern Bohemia (Hymenoptera, Apidae)
Source: Zookeys. 2017 Oct 19;(710):43–63. doi: 10.3897/zookeys.710.14714 (PMC5674177; doi:10.3897/zookeys.710.14714)
Supplement: Supplementary material 3 — Table S3 [file zookeys-710-043-s003.xlsx]

## Sheet: Feuil1
	Defined groups	Cross-validation
		Ancylaini+Tarsaliini	Bombini	Electrapini	Emphorini	Euglossini	Melikertini	Tetrapediini	%
	Ancylaini+Tarsaliini	25	0	0	0	0	0	0	100
	Bombini	0	841	0	0	0	0	0	100
	Electrapini	0	0	3	0	0	2	1	50.00
	Emphorini	0	0	0	27	0	0	0	100
	Euglossini	0	0	0	0	55	0	0	100
	Melikertini	0	0	1	0	0	2	0	66.67
	Tetrapediini	0	0	0	0	0	0	26	100
