# Supplementary material for: An Early Miocene bumble bee from northern Bohemia (Hymenoptera, Apidae)
Source: Zookeys. 2017 Oct 19;(710):43–63. doi: 10.3897/zookeys.710.14714 (PMC5674177; doi:10.3897/zookeys.710.14714)
Supplement: Supplementary material 4 — Table S4 [file zookeys-710-043-s004.xlsx]

## Sheet: Feuil1
Defined groups	Cross-validation
	Alpigenobombus	Alpinobombus	Bombias	Bombus s.s.	Cullumanobombus	Kallobombus	Megabombus	Melanobombus	Mendacibombus	Orientalibombus	Psithyrus	Pyrobombus	Sibiricobombus	Subterraneobombus	Thoracobombus	%
Alpigenobombus	20	0	0	0	0	0	1	3	0	0	0	1	0	0	0	80.00
Alpinobombus	0	20	0	0	0	0	0	0	0	0	0	0	0	0	0	100
Bombias	0	0	13	0	0	0	0	0	0	0	0	0	1	1	0	86.67
Bombus s.s.	0	0	0	22	0	0	0	0	0	0	0	5	0	0	0	81.48
Cullumanobombus	2	0	0	0	90	0	0	2	0	0	0	3	0	1	0	91.84
Kallobombus	0	0	0	0	0	5	0	0	0	0	0	0	0	0	0	100
Megabombus	0	0	0	0	2	0	48	0	0	0	0	3	0	4	2	81.36
Melanobombus	2	0	0	0	5	0	0	49	0	0	0	10	1	0	1	72.06
Mendacibombus	0	0	0	0	0	0	0	0	19	0	0	0	0	0	0	100
Orientalibombus	0	0	0	0	0	0	2	0	0	7	0	1	0	0	0	70.00
Psithyrus	0	0	0	0	0	0	0	0	0	0	54	0	0	0	1	98.18
Pyrobombus	2	0	0	1	3	0	2	4	0	1	0	159	0	1	6	88.83
Sibiricobombus	0	0	0	0	0	0	0	3	0	0	0	1	25	0	0	86.21
Subterraneobombus	0	1	0	0	0	0	0	0	0	0	0	2	0	31	4	81.58
Thoracobombus	2	0	0	0	0	1	5	1	0	3	0	7	1	1	173	89.18
Sibiricobombus Vogt, 1911
Subterraenobombus Vogt, 1911
Thoracobombus Dalla Torre, 1880
