# Supplementary material for: An Early Miocene bumble bee from northern Bohemia (Hymenoptera, Apidae)
Source: Zookeys. 2017 Oct 19;(710):43–63. doi: 10.3897/zookeys.710.14714 (PMC5674177; doi:10.3897/zookeys.710.14714)
Supplement: Supplementary material 5 — Table S5 [file zookeys-710-043-s005.xlsx]

## Sheet: Feuil1
	MD individuals - Centroid		Fossil	p-value
	Min.	Max.	Centr. MD
Andrenidae	1.091	3.940	8.398	4.758e-16
Apidae	0.474	5.910	1.695	1.000
Colletidae	0.934	3.986	5.472	3.151e-07
Halictidae	0.940	4.912	7.218	9.560e-12
Megachilidae	2.190	4.039	8.076	1.234e-15
Melittidae	0.912	5.615	5.347	2.218e-07
Stenotritidae	1.042	4.755	6.274	4.818e-10
