# Supplementary material for: An Early Miocene bumble bee from northern Bohemia (Hymenoptera, Apidae)
Source: Zookeys. 2017 Oct 19;(710):43–63. doi: 10.3897/zookeys.710.14714 (PMC5674177; doi:10.3897/zookeys.710.14714)
Supplement: Supplementary material 6 — Table S6 [file zookeys-710-043-s006.xlsx]

## Sheet: Feuil1
Family	Subfamily	MD individuals - Centroid		Fossil	p-value
		Min.	Max.	Centr. MD
Andrenidae	Andreninae	1.741	4.734	10.961	2.247e-23
	Oxaeinae	1.468	3.231	21.357	1.247e-96
	Panurginae	2.644	5.452	9.879	2.186e-18
Apidae	Non-parasitic	2.314	8.923	4.377	1.000
	Parasitic	2.382	7.370	8.086	8.785e-11
	Xylocopinae	2.250	6.574	8.656	2.223e-13
Colletidae	Callomelittinae	1.127	5.266	8.934	3.861e-15
	Colletinae	1.428	3.317	9.970	3.615e-19
	Neopasiphaeinae	1.448	5.010	7.112	1.436e-08
	Diphaglossinae	2.332	5.388	8.545	5.789e-13
Halictidae	Halictinae	1.874	6.234	11.093	1.315e-23
	Nomiinae	2.318	5.451	9.883	8.558e-19
	Nomioidinae	2.044	6.796	14.102	9.132e-41
	Rophithinae	1.968	6.283	10.528	4.657e-21
Megachilidae	Fideliinae	3.265	5.098	10.723	1.491e-22
Melittidae	Meganomiinae	1.934	6.961	7.935	2.951e-11
	Melittinae	2.294	4.221	8.531	2.176e-13
Stenotritidae	Stenotritidae	2.069	6.397	8.773	2.541e-14
