# Supplementary material for: An Early Miocene bumble bee from northern Bohemia (Hymenoptera, Apidae)
Source: Zookeys. 2017 Oct 19;(710):43–63. doi: 10.3897/zookeys.710.14714 (PMC5674177; doi:10.3897/zookeys.710.14714)
Supplement: Supplementary material 7 — Table S7 [file zookeys-710-043-s007.xlsx]

## Sheet: Feuil1
Family	Subfamily	Tribe	MD individuals - Centroid		B. trophonius	p-value
			Min.	Max.	Centr. MD
And.	Andreninae	Andrenini	3627	6705	15.660	1.544e-41
		Euherbstiini	2987	5374	14.521	4.438e-34
	Oxaeinae	Oxaeinae	2263	4919	25.972	9.188e-135
	Panurginae	Melitturgini	4271	7255	16.019	4.962e-44
		Nolanomelissini	2060	4221	18.215	1.239e-60
		Protandrenini	3509	6668	16.308	4.841e-46
Api.	“Non-parasitic”	Ancylaini + Tarsaliini	3716	6617	14.096	1.954e-31
		Apini	4085	6080	23.186	5.044e-105
		Bombini	2940	7246	7.567	1.000
		Centridini	5475	10254	14.018	5.898e-31
		Electrapini	7683	10261	12.772	3.125e-24
		Emphorini	4892	6775	13.039	3.321e-25
		Eucerini	3806	5405	16.030	4.352e-44
		Euglossini	4127	9028	12.229	9.179e-21
		Exomalopsini	4357	10993	14.025	5.313e-31
		Melikertini	5940	7130	12.618	1.093e-23
		Tapinotaspidini	3998	6815	13.624	1.357e-28
		Tetrapediini	5084	7351	13.186	4.862e-26
	“Parasitic”	Anthophorini	4723	7467	15.130	5.378e-38
		Brachynomadini	3323	6776	15.454	3.762e-40
		Epeolini	4179	7203	14.971	5.854e-37
		Ericrocridini	5632	8491	17.682	3.504e-56
		Isepeolini	3980	6771	18.953	2.735e-66
		Melectini	4996	7770	18.149	8.188e-60
		Nomadini	3559	6964	16.782	1.930e-49
		Osirini	6100	10470	13.949	1.541e-30
		Protepeolini	4190	7561	17.951	2.943e-58
		Rhathymini	2744	6274	14.859	3.129e-36
	Xylocopinae	Ceratinini	3427	7017	16.755	3.024e-49
		Manuelinii	2889	8412	16.241	1.446e-45
		Xylocopini	4379	8700	22.685	4.974e-100
Col.	Callomelittinae	Callomelittinae	1904	7548	15.851	4.557e-43
	Colletinae	Colletini	3015	5613	17.827	2.697e-57
	Neopasiphaeinae	Neopasiphaeinae	4222	8095	14.514	4.966e-34
	Diphaglossinae	Caupolicanini	3646	6950	15.143	4.390e-38
		Diphaglossini	2736	5097	16.958	9.869e-51
		Dissoglottini	2337	6360	16.898	2.702e-50
Hal.	Halictinae	Augochlorini	4635	7934	18.554	4.836e-63
		Caenohalictini	2341	7807	18.642	9.458e-64
		Halictini	3303	9181	18.062	4.000e-59
		Sphecodini	2521	6121	18.391	9.915e-62
		Thrinchostomatini	3754	8437	19.155	5.746e-68
	Nomiinae	Nomiinae	3855	7414	16.802	1.363e-49
	Nomioidinae	Nomioidinae	3606	10269	20.275	1.487e-77
	Rophithinae	Conanhalictini	3227	9115	18.587	2.633e-63
		Penapini	3337	8226	20.025	2.179e-75
		Rophitini	3915	8691	17.909	6.210e-58
		Xeralictini	2672	6308	17.376	7.571e-54
Meg.	Fideliinae	Fideliini	5199	6937	18.949	2.939e-66
Mel.	Meganomiinae	Meganomiinae	3702	8445	13.641	1.087e-28
	Melittinae	Melittini	3980	6892	15.890	4.118e-43
Ste.	Stenotritidae	Stenotritidae	3393	9724	14.242	2.353e-32
