# Supplementary material for: An Early Miocene bumble bee from northern Bohemia (Hymenoptera, Apidae)
Source: Zookeys. 2017 Oct 19;(710):43–63. doi: 10.3897/zookeys.710.14714 (PMC5674177; doi:10.3897/zookeys.710.14714)
Supplement: Supplementary material 8 — Table S8 [file zookeys-710-043-s008.xlsx]

## Sheet: Feuil1
Tribe	MD individuals - Centroid		B. trophonius	p-value
	Min.	Max.	Centr. MD
Ancylaini+Tarsaliini	1.104	5.306	19.451	2.476e-79
Bombini	0.511	6.667	4.837	1.000
Electrapini	2.923	8.379	14.930	3.393e-46
Emphorini	1.763	5.598	18.057	6.084e-68
Euglossini	1.200	4.160	16.533	3.454e-56
Melikertini	3.626	7.511	20.446	7.222e-89
Tetrapediini	1.668	4.943	15.794	2.516e-51
