# Supplementary material for: An Early Miocene bumble bee from northern Bohemia (Hymenoptera, Apidae)
Source: Zookeys. 2017 Oct 19;(710):43–63. doi: 10.3897/zookeys.710.14714 (PMC5674177; doi:10.3897/zookeys.710.14714)
Supplement: Supplementary material 9 — Table S9 [file zookeys-710-043-s009.xlsx]

## Sheet: Feuil1
Subgenus	MD individuals - Centroid		B. trophonius	p-value
	Min.	Max.	Centr. MD
Alpigenobombus	2.163	4.149	8.232	1.253e-06
Alpinobombus	2.229	5.109	10.653	1.178e-16
Bombias	2.435	6.057	9.540	6.711e-12
Bombus	1.343	5.800	7.466	5.541e-04
Cullumanobombus	2.187	7.187	6.582	9.994e-01
Kallobombus	2.408	2.822	11.582	9.643e-22
Megabombus	2.138	5.425	9.581	1.783e-11
Melanobombus	1.550	5.548	7.840	7.988e-05
Mendacibombus	1.898	4.239	9.588	5.372e-12
Orientalibombus	1.629	6.254	9.361	2.444e-11
Psithyrus	2.086	6.946	10.104	9.678e-14
Pyrobombus	1.911	6.075	8.253	7.579e-06
Sibiricobombus	2.143	5.077	8.536	1.137e-07
Subterraneobombus	2.170	4.961	9.182	4.863e-10
Thoracobombus	1.933	6.581	9.392	3.546e-10
